# Supplementary material for: Prevalence and Diversity of Avian Influenza Virus Hemagglutinin Sero-Subtypes in Poultry and Wild Birds in Bangladesh
Source: Vet Sci. 2020 Jun 1;7(2):73. doi: 10.3390/vetsci7020073 (PMC7355479; doi:10.3390/vetsci7020073)
Supplement: Supplementary file 1 [file vetsci-07-00073-s001.zip]

Archive with 1 entries (1 files):
- vetsci-793551-supplementary.xls
