# Supplementary material for: Prevalence and Diversity of Avian Influenza Virus Hemagglutinin Sero-Subtypes in Poultry and Wild Birds in Bangladesh
Source: Vet Sci. 2020 Jun 1;7(2):73. doi: 10.3390/vetsci7020073 (PMC7355479; doi:10.3390/vetsci7020073)
Supplement: Supplementary file 1 [file vetsci-07-00073-s001.zip › vetsci-793551-supplementary.xls]

## Sheet: subtype data
Serial N	Sample ID	Sample material	Date	Year	Collection Site	Location	Host_Species	Host_Common_Name	Host_Health	Host_Natural_State	Host Age	Host Sex	Host_Capture_Status	Collector Institution	Collection City	Collection_Country	Influenza_Test_Type	Influenza_Test_Result	Influenza_Test_Type	Influenza_Test_Result
1	249	Blood	25-02-12	2012	Firingee Bazar	Chittagong	Sturnus contra	Asian pied starling	Healthy	Active Surveillance	Adult	UD	Wild	Chattogram Veterinary and Animal sciences University	Chattogram	Bangladesh	c.ELISA	positive	Haemagglutination inhibition	H5, H16
2	250	Blood	25-02-12	2012	Firingee Bazar	Chittagong	Sturnus contra	Asian pied starling	Healthy	Active Surveillance	Adult	UD	Wild	Chattogram Veterinary and Animal sciences University	Chattogram	Bangladesh	c.ELISA	positive	Haemagglutination inhibition	H5
3	251	Blood	25-02-12	2012	Firingee Bazar	Chittagong	Sturnus contra	Asian pied starling	Healthy	Active Surveillance	Adult	M	Wild	Chattogram Veterinary and Animal sciences University	Chattogram	Bangladesh	c.ELISA	positive	Haemagglutination inhibition	H12
4	252	Blood	25-02-12	2012	Firingee Bazar	Chittagong	Sturnus contra	Asian pied starling	Healthy	Active Surveillance	Adult	UD	Wild	Chattogram Veterinary and Animal sciences University	Chattogram	Bangladesh	c.ELISA	positive	Haemagglutination inhibition	H5
5	253	Blood	26-02-12	2012	Firingee Bazar	Chittagong	Sturnus contra	Asian pied starling	Healthy	Active Surveillance	Adult	F	Wild	Chattogram Veterinary and Animal sciences University	Chattogram	Bangladesh	c.ELISA	positive	Haemagglutination inhibition	H5
6	254	Blood	26-02-12	2012	Firingee Bazar	Chittagong	Sturnus contra	Asian pied starling	Healthy	Active Surveillance	Adult	UD	Wild	Chattogram Veterinary and Animal sciences University	Chattogram	Bangladesh	c.ELISA	positive	Haemagglutination inhibition	H9
7	255	Blood	26-02-12	2012	Firingee Bazar	Chittagong	Sturnus contra	Asian pied starling	Healthy	Active Surveillance	Adult	UD	Wild	Chattogram Veterinary and Animal sciences University	Chattogram	Bangladesh	c.ELISA	positive	Haemagglutination inhibition	H5
8	256	Blood	26-02-12	2012	Firingee Bazar	Chittagong	Sturnus contra	Asian pied starling	Healthy	Active Surveillance	Adult	M	Wild	Chattogram Veterinary and Animal sciences University	Chattogram	Bangladesh	c.ELISA	positive	Haemagglutination inhibition	H2
9	778	Blood	12-02-13	2013	Haor Khal, Hakaluki, Borolakha, Moulavibazar	Hakaluki Haor	Larus brunnicephalus	Brown-headed gull	Healthy	Active Surveillance	Adult	UD	Wild	Chattogram Veterinary and Animal sciences University	Sylhet	Bangladesh	c.ELISA	positive	Haemagglutination inhibition	H5
10	1927	Blood	28-02-14	2014	Tanguar, Sunamganj	Tanguar Haor	Larus brunnicephalus	Brown-headed gull	Healthy	Active Surveillance	Adult	UD	Wild	Chattogram Veterinary and Animal sciences University	Sylhet	Bangladesh	c.ELISA	positive	Haemagglutination inhibition	H5
11	1975	Blood	28-02-14	2014	Tanguar, Sunamganj	Tanguar Haor	Larus brunnicephalus	Brown-headed gull	Healthy	Active Surveillance	Adult	UD	Wild	Chattogram Veterinary and Animal sciences University	Sylhet	Bangladesh	c.ELISA	positive	Haemagglutination inhibition	H5
12	917	Blood	23-02-13	2013	Moisher Kanda, Tanguar Hoar, Sunamganj	Tanguar Haor	Aythya ferina	Common moorhen	Healthy	Active Surveillance	Adult	UD	Wild	Chattogram Veterinary and Animal sciences University	Sylhet	Bangladesh	c.ELISA	positive	Haemagglutination inhibition	H5, H9
13	853	Blood	20-02-13	2013	Barbari Bill, Tanguar	Tanguar Haor	Aythya ferina	Common pochard	Healthy	Active Surveillance	Adult	UD	Wild	Chattogram Veterinary and Animal sciences University	Sylhet	Bangladesh	c.ELISA	positive	Haemagglutination inhibition	H5
14	1923	Blood	27-02-14	2014	Tanguar, Sunamganj	Tanguar Haor	Aythya ferina	Common pochard	Healthy	Active Surveillance	Adult	UD	Wild	Chattogram Veterinary and Animal sciences University	Sylhet	Bangladesh	c.ELISA	positive	Haemagglutination inhibition	H5
15	1998	Blood	01-03-14	2014	Tanguar, Sunamganj	Tanguar Haor	Aythya ferina	Common pochard	Healthy	Active Surveillance	Adult	UD	Wild	Chattogram Veterinary and Animal sciences University	Sylhet	Bangladesh	c.ELISA	positive	Haemagglutination inhibition	H2, H5, H9
16	1934	Blood	28-02-14	2014	Tanguar, Sunamganj	Tanguar Haor	Aythya nyroca	Ferruginous duck	Healthy	Active Surveillance	Adult	UD	Wild	Chattogram Veterinary and Animal sciences University	Sylhet	Bangladesh	c.ELISA	positive	Haemagglutination inhibition	H2, H5, H9, H12
17	1929	Blood	28-02-14	2014	Tanguar, Sunamganj	Tanguar Haor	Anas strepera	Gadwall	Healthy	Active Surveillance	Adult	M	Wild	Chattogram Veterinary and Animal sciences University	Sylhet	Bangladesh	c.ELISA	positive	Haemagglutination inhibition	H5
18	663	Blood	9-02-12	2012	Haor Khal, Hakaluki, Moulavibazar	Hakaluki Haor	Podiceps cristatus	Great crested grebe	Healthy	Active Surveillance	Adult	UD	Wild	Chattogram Veterinary and Animal sciences University	Sylhet	Bangladesh	c.ELISA	positive	Haemagglutination inhibition	H1, H9, H12, H13, H16
19	1152	Blood	29-01-13	2013	Haor Khal, Hakaluki, Moulavibazar	Hakaluki Haor	Podiceps cristatus	Greater spotted egale	Healthy	Active Surveillance	Adult	UD	Wild	Chattogram Veterinary and Animal sciences University	Sylhet	Bangladesh	c.ELISA	positive	Haemagglutination inhibition	H2, H5, H12
20	1153	Blood	29-01-13	2013	Haor Khal, Hakaluki, Moulavibazar	Hakaluki Haor	Podiceps cristatus	Greater spotted egale	Healthy	Active Surveillance	Adult	UD	Wild	Chattogram Veterinary and Animal sciences University	Sylhet	Bangladesh	c.ELISA	positive	Haemagglutination inhibition	H9
21	1146	Blood	29-01-13	2013	Pahartali Bazar	Chittagong	Numida meleagris	Guinea fowl	Healthy	Active Surveillance	Adult	F	Domestic	Chattogram Veterinary and Animal sciences University	Chattogram	Bangladesh	c.ELISA	positive	Haemagglutination inhibition	H5, H9, H12
22	1149	Blood	29-01-13	2013	Pahartali Bazar	Chittagong	Numida meleagris	Guinea fowl	Healthy	Active Surveillance	Adult	F	Domestic	Chattogram Veterinary and Animal sciences University	Chattogram	Bangladesh	c.ELISA	positive	Haemagglutination inhibition	H5, H9
23	1150	Blood	29-01-13	2013	Pahartali Bazar	Chittagong	Numida meleagris	Guinea fowl	Healthy	Active Surveillance	Adult	F	Domestic	Chattogram Veterinary and Animal sciences University	Chattogram	Bangladesh	c.ELISA	positive	Haemagglutination inhibition	H5
24	4	Blood	2012-03-29	2012	USTC, Ctg	Chittagong	Corvus splendens	House crow	Healthy	Active Surveillance	Adult	UD	Wild	Chattogram Veterinary and Animal sciences University	Chattogram	Bangladesh	c.ELISA	positive	Haemagglutination inhibition	H5
25	10	Blood	2012-03-31	2012	Jautola, Ctg	Chittagong	Corvus splendens	House crow	Healthy	Active Surveillance	Adult	UD	Wild	Chattogram Veterinary and Animal sciences University	Chattogram	Bangladesh	c.ELISA	positive	Haemagglutination inhibition	H5
26	13	Blood	2012-01-06	2012	Jautola, Ctg	Chittagong	Corvus splendens	House crow	Healthy	Active Surveillance	Adult	UD	Wild	Chattogram Veterinary and Animal sciences University	Chattogram	Bangladesh	c.ELISA	positive	Haemagglutination inhibition	H2, H5
27	14	Blood	2012-03-01	2012	Jautola, Ctg	Chittagong	Corvus splendens	House crow	Healthy	Active Surveillance	Adult	UD	Wild	Chattogram Veterinary and Animal sciences University	Chattogram	Bangladesh	c.ELISA	positive	Haemagglutination inhibition	H2, H5
28	17	Blood	2012-01-07	2012	Jautola, Ctg	Chittagong	Corvus splendens	House crow	Healthy	Active Surveillance	Adult	UD	Wild	Chattogram Veterinary and Animal sciences University	Chattogram	Bangladesh	c.ELISA	positive	Haemagglutination inhibition	H2, H5
29	18	Blood	2012-01-07	2012	Jautola, Ctg	Chittagong	Corvus splendens	House crow	Healthy	Active Surveillance	Adult	UD	Wild	Chattogram Veterinary and Animal sciences University	Chattogram	Bangladesh	c.ELISA	positive	Haemagglutination inhibition	H2, H9
30	28	Blood	2012-02-10	2012	Jautola, Ctg	Chittagong	Corvus splendens	House crow	Healthy	Active Surveillance	Adult	UD	Wild	Chattogram Veterinary and Animal sciences University	Chattogram	Bangladesh	c.ELISA	positive	Haemagglutination inhibition	H5
31	29	Blood	2012-02-11	2012	Jautola, Ctg	Chittagong	Corvus splendens	House crow	Healthy	Active Surveillance	Adult	UD	Wild	Chattogram Veterinary and Animal sciences University	Chattogram	Bangladesh	c.ELISA	positive	Haemagglutination inhibition	H5, H9
32	35	Blood	2012-02-12	2012	Jautola, Ctg	Chittagong	Corvus splendens	House crow	Healthy	Active Surveillance	Adult	UD	Wild	Chattogram Veterinary and Animal sciences University	Chattogram	Bangladesh	c.ELISA	positive	Haemagglutination inhibition	H5
33	36	Blood	2012-02-13	2012	Jautola, Ctg	Chittagong	Corvus splendens	House crow	Healthy	Active Surveillance	Adult	UD	Wild	Chattogram Veterinary and Animal sciences University	Chattogram	Bangladesh	c.ELISA	positive	Haemagglutination inhibition	H2, H9
34	37	Blood	2012-02-14	2012	Jautola, Ctg	Chittagong	Corvus splendens	House crow	Healthy	Active Surveillance	Adult	UD	Wild	Chattogram Veterinary and Animal sciences University	Chattogram	Bangladesh	c.ELISA	positive	Haemagglutination inhibition	H5
35	38	Blood	2012-02-15	2012	Pahartali Bazar	Chittagong	Corvus splendens	House crow	Healthy	Active Surveillance	Adult	UD	Wild	Chattogram Veterinary and Animal sciences University	Chattogram	Bangladesh	c.ELISA	positive	Haemagglutination inhibition	H9
36	39	Blood	2012-02-16	2012	Jautola, Ctg	Chittagong	Corvus splendens	House crow	Healthy	Active Surveillance	Adult	UD	Wild	Chattogram Veterinary and Animal sciences University	Chattogram	Bangladesh	c.ELISA	positive	Haemagglutination inhibition	H5
37	40	Blood	2012-02-17	2012	Pahartali Bazar	Chittagong	Corvus splendens	House crow	Healthy	Active Surveillance	Adult	UD	Wild	Chattogram Veterinary and Animal sciences University	Chattogram	Bangladesh	c.ELISA	positive	Haemagglutination inhibition	H2
38	41	Blood	2012-02-18	2012	Pahartali Bazar	Chittagong	Corvus splendens	House crow	Healthy	Active Surveillance	Adult	UD	Wild	Chattogram Veterinary and Animal sciences University	Chattogram	Bangladesh	c.ELISA	positive	Haemagglutination inhibition	H5
39	42	Blood	2012-02-19	2012	Pahartali Bazar	Chittagong	Corvus splendens	House crow	Healthy	Active Surveillance	Adult	UD	Wild	Chattogram Veterinary and Animal sciences University	Chattogram	Bangladesh	c.ELISA	positive	Haemagglutination inhibition	H9, H12
40	1051	Blood	2013-01-27	2013	Foillatoli Market	Chittagong	Corvus splendens	House crow	Healthy	Active Surveillance	Adult	UD	Wild	Chattogram Veterinary and Animal sciences University	Chattogram	Bangladesh	c.ELISA	positive	Haemagglutination inhibition	H9
41	1114	Blood	12-01-13	2013	Biozid, Ctg	Chittagong	Corvus splendens	House crow	Healthy	Active Surveillance	Adult	UD	Wild	Chattogram Veterinary and Animal sciences University	Chattogram	Bangladesh	c.ELISA	positive	Haemagglutination inhibition	H5, H9
42	1126	Blood	17-01-13	2013	Oxygen	Chittagong	Corvus splendens	House crow	Healthy	Active Surveillance	Adult	UD	Wild	Chattogram Veterinary and Animal sciences University	Chattogram	Bangladesh	c.ELISA	positive	Haemagglutination inhibition	H2, H9
43	1134	Blood	23-01-13	2013	Chak bazar	Chittagong	Corvus splendens	House crow	Healthy	Active Surveillance	Adult	UD	Wild	Chattogram Veterinary and Animal sciences University	Chattogram	Bangladesh	c.ELISA	positive	Haemagglutination inhibition	H1, H5, H9
44	58	Blood	2012-03-16	2012	Jautola, Ctg	Chittagong	Passer domesticus	House sparrow	Healthy	Active Surveillance	Adult	UD	Wild	Chattogram Veterinary and Animal sciences University	Chattogram	Bangladesh	c.ELISA	positive	Haemagglutination inhibition	H5
45	59	Blood	2012-03-17	2012	Jautola, Ctg	Chittagong	Passer domesticus	House sparrow	Healthy	Active Surveillance	Adult	UD	Wild	Chattogram Veterinary and Animal sciences University	Chattogram	Bangladesh	c.ELISA	positive	Haemagglutination inhibition	H5
46	60	Blood	2012-03-17	2012	Jautola, Ctg	Chittagong	Passer domesticus	House sparrow	Healthy	Active Surveillance	Adult	UD	Wild	Chattogram Veterinary and Animal sciences University	Chattogram	Bangladesh	c.ELISA	positive	Haemagglutination inhibition	H2
47	61	Blood	2012-03-17	2012	USTC, Ctg	Chittagong	Passer domesticus	House sparrow	Healthy	Active Surveillance	Adult	UD	Wild	Chattogram Veterinary and Animal sciences University	Chattogram	Bangladesh	c.ELISA	positive	Haemagglutination inhibition	H5
48	1302	Blood	09-02-14	2014	Halla village, Hakaluki, Moulavibazar	Hakaluki Haor	Gallus gallus domesticus	Household chicken	Healthy	Active Surveillance	Adult	F	Domestic	Chattogram Veterinary and Animal sciences University	Sylhet	Bangladesh	c.ELISA	positive	Haemagglutination inhibition
49	1311	Blood	09-02-14	2014	Halla village, Hakaluki, Moulavibazar	Hakaluki Haor	Gallus gallus domesticus	Household chicken	Healthy	Active Surveillance	Adult	F	Domestic	Chattogram Veterinary and Animal sciences University	Sylhet	Bangladesh	c.ELISA	positive	Haemagglutination inhibition
50	1320	Blood	09-02-14	2014	Halla village, Hakaluki, Moulavibazar	Hakaluki Haor	Gallus gallus domesticus	Household chicken	Healthy	Active Surveillance	Adult	F	Domestic	Chattogram Veterinary and Animal sciences University	Sylhet	Bangladesh	c.ELISA	positive	Haemagglutination inhibition	H5
51	1321	Blood	09-02-14	2014	Halla village, Hakaluki, Moulavibazar	Hakaluki Haor	Gallus gallus domesticus	Household chicken	Healthy	Active Surveillance	Adult	F	Domestic	Chattogram Veterinary and Animal sciences University	Sylhet	Bangladesh	c.ELISA	positive	Haemagglutination inhibition	H5
52	1	Blood	2012-02-09	2012	Chittagong	Chittagong	Anas platyrhynchos	Household duck	Healthy	Active Surveillance	Adult	M	Domestic	Chattogram Veterinary and Animal sciences University	Chattogram	Bangladesh	c.ELISA	positive	Haemagglutination inhibition	H2, H5, H12
53	67	Blood	2012-03-20	2012	N. Paruapara	Chittagong	Anas platyrhynchos	Household duck	Healthy	Active Surveillance	Adult	F	Domestic	Chattogram Veterinary and Animal sciences University	Chattogram	Bangladesh	c.ELISA	positive	Haemagglutination inhibition	H4, H9
54	68	Blood	2012-02-20	2012	N. Paruapara	Chittagong	Anas platyrhynchos	Household duck	Healthy	Active Surveillance	Adult	F	Domestic	Chattogram Veterinary and Animal sciences University	Chattogram	Bangladesh	c.ELISA	positive	Haemagglutination inhibition	H5, H12
55	69	Blood	2012-02-20	2012	N. Paruapara	Chittagong	Anas platyrhynchos	Household duck	Healthy	Active Surveillance	Adult	F	Domestic	Chattogram Veterinary and Animal sciences University	Chattogram	Bangladesh	c.ELISA	positive	Haemagglutination inhibition	H4, H5, H12
56	70	Blood	2012-02-20	2012	N. Paruapara	Chittagong	Anas platyrhynchos	Household duck	Healthy	Active Surveillance	Adult	F	Domestic	Chattogram Veterinary and Animal sciences University	Chattogram	Bangladesh	c.ELISA	positive	Haemagglutination inhibition	H2, H4
57	72	Blood	2012-03-20	2012	N. Paruapara	Chittagong	Anas platyrhynchos	Household duck	Healthy	Active Surveillance	Adult	F	Domestic	Chattogram Veterinary and Animal sciences University	Chattogram	Bangladesh	c.ELISA	positive	Haemagglutination inhibition	H4, H9
58	864	Blood	20-02-13	2013	Indrapur, Tanguar, Sunamganj	Tanguar Haor	Anas platyrhynchos	Household duck	Healthy	Active Surveillance	Adult	M	Domestic	Chattogram Veterinary and Animal sciences University	Sylhet	Bangladesh	c.ELISA	positive	Haemagglutination inhibition	H2, H5, H9
59	865	Blood	20-02-13	2013	Indrapur, Tanguar, Sunamganj	Tanguar Haor	Anas platyrhynchos	Household duck	Healthy	Active Surveillance	Adult	F	Domestic	Chattogram Veterinary and Animal sciences University	Sylhet	Bangladesh	c.ELISA	positive	Haemagglutination inhibition	H2, H5
60	867	Blood	20-02-13	2013	Indrapur, Tanguar, Sunamganj	Tanguar Haor	Anas platyrhynchos	Household duck	Healthy	Active Surveillance	Adult	F	Domestic	Chattogram Veterinary and Animal sciences University	Sylhet	Bangladesh	c.ELISA	positive	Haemagglutination inhibition
61	871	Blood	20-02-13	2013	Indrapur, Tanguar, Sunamganj	Tanguar Haor	Anas platyrhynchos	Household duck	Healthy	Active Surveillance	Adult	F	Domestic	Chattogram Veterinary and Animal sciences University	Sylhet	Bangladesh	c.ELISA	positive	Haemagglutination inhibition	H13
62	873	Blood	20-02-13	2013	Tanguar, Sunamganj	Tanguar Haor	Anas platyrhynchos	Household duck	Healthy	Active Surveillance	Adult	F	Domestic	Chattogram Veterinary and Animal sciences University	Sylhet	Bangladesh	c.ELISA	positive	Haemagglutination inhibition	H8
63	1244	Blood	06-02-14	2014	Halla village, Hakaluki, Moulavibazar	Hakaluki Haor	Anas platyrhynchos	Household duck	Healthy	Active Surveillance	Adult	F	Domestic	Chattogram Veterinary and Animal sciences University	Sylhet	Bangladesh	c.ELISA	positive	Haemagglutination inhibition
64	1245	Blood	06-02-14	2014	Halla village, Hakaluki, Moulavibazar	Hakaluki Haor	Anas platyrhynchos	Household duck	Healthy	Active Surveillance	Adult	F	Domestic	Chattogram Veterinary and Animal sciences University	Sylhet	Bangladesh	c.ELISA	positive	Haemagglutination inhibition	H9
65	1247	Blood	06-02-14	2014	Halla village, Hakaluki, Moulavibazar	Hakaluki Haor	Anas platyrhynchos	Household duck	Healthy	Active Surveillance	Adult	M	Domestic	Chattogram Veterinary and Animal sciences University	Sylhet	Bangladesh	c.ELISA	positive	Haemagglutination inhibition	H5, H9
66	1248	Blood	06-02-14	2014	Halla village, Hakaluki, Moulavibazar	Hakaluki Haor	Anas platyrhynchos	Household duck	Healthy	Active Surveillance	Adult	F	Domestic	Chattogram Veterinary and Animal sciences University	Sylhet	Bangladesh	c.ELISA	positive	Haemagglutination inhibition	H2, H5
67	1249	Blood	06-02-14	2014	Halla village, Hakaluki, Moulavibazar	Hakaluki Haor	Anas platyrhynchos	Household duck	Healthy	Active Surveillance	Adult	F	Domestic	Chattogram Veterinary and Animal sciences University	Sylhet	Bangladesh	c.ELISA	positive	Haemagglutination inhibition	H5
68	1250	Blood	06-02-14	2014	Halla village, Hakaluki, Moulavibazar	Hakaluki Haor	Anas platyrhynchos	Household duck	Healthy	Active Surveillance	Adult	F	Domestic	Chattogram Veterinary and Animal sciences University	Sylhet	Bangladesh	c.ELISA	positive	Haemagglutination inhibition	H5
69	1252	Blood	06-02-14	2014	Halla village, Hakaluki, Moulavibazar	Hakaluki Haor	Anas platyrhynchos	Household duck	Healthy	Active Surveillance	Adult	F	Domestic	Chattogram Veterinary and Animal sciences University	Sylhet	Bangladesh	c.ELISA	positive	Haemagglutination inhibition	H5, H9
70	1253	Blood	06-02-14	2014	Halla village, Hakaluki, Moulavibazar	Hakaluki Haor	Anas platyrhynchos	Household duck	Healthy	Active Surveillance	Adult	F	Domestic	Chattogram Veterinary and Animal sciences University	Sylhet	Bangladesh	c.ELISA	positive	Haemagglutination inhibition
71	1254	Blood	06-02-14	2014	Halla village, Hakaluki, Moulavibazar	Hakaluki Haor	Anas platyrhynchos	Household duck	Healthy	Active Surveillance	Adult	F	Domestic	Chattogram Veterinary and Animal sciences University	Sylhet	Bangladesh	c.ELISA	positive	Haemagglutination inhibition	H5
72	1255	Blood	06-02-14	2014	Halla village, Hakaluki, Moulavibazar	Hakaluki Haor	Anas platyrhynchos	Household duck	Healthy	Active Surveillance	Adult	F	Domestic	Chattogram Veterinary and Animal sciences University	Sylhet	Bangladesh	c.ELISA	positive	Haemagglutination inhibition	H2
73	1256	Blood	06-02-14	2014	Halla village, Hakaluki, Moulavibazar	Hakaluki Haor	Anas platyrhynchos	Household duck	Healthy	Active Surveillance	Adult	F	Domestic	Chattogram Veterinary and Animal sciences University	Sylhet	Bangladesh	c.ELISA	positive	Haemagglutination inhibition	H5
74	1257	Blood	06-02-14	2014	Halla village, Hakaluki, Moulavibazar	Hakaluki Haor	Anas platyrhynchos	Household duck	Healthy	Active Surveillance	Adult	F	Domestic	Chattogram Veterinary and Animal sciences University	Sylhet	Bangladesh	c.ELISA	positive	Haemagglutination inhibition
75	1258	Blood	06-02-14	2014	Halla village, Hakaluki, Moulavibazar	Hakaluki Haor	Anas platyrhynchos	Household duck	Healthy	Active Surveillance	Adult	F	Domestic	Chattogram Veterinary and Animal sciences University	Sylhet	Bangladesh	c.ELISA	positive	Haemagglutination inhibition
76	1260	Blood	06-02-14	2014	Halla village, Hakaluki, Moulavibazar	Hakaluki Haor	Anas platyrhynchos	Household duck	Healthy	Active Surveillance	Adult	F	Domestic	Chattogram Veterinary and Animal sciences University	Sylhet	Bangladesh	c.ELISA	positive	Haemagglutination inhibition	H5
77	1261	Blood	06-02-14	2014	Halla village, Hakaluki, Moulavibazar	Hakaluki Haor	Anas platyrhynchos	Household duck	Healthy	Active Surveillance	Adult	F	Domestic	Chattogram Veterinary and Animal sciences University	Sylhet	Bangladesh	c.ELISA	positive	Haemagglutination inhibition	H5, H9
78	1262	Blood	06-02-14	2014	Halla village, Hakaluki, Moulavibazar	Hakaluki Haor	Anas platyrhynchos	Household duck	Healthy	Active Surveillance	Adult	F	Domestic	Chattogram Veterinary and Animal sciences University	Sylhet	Bangladesh	c.ELISA	positive	Haemagglutination inhibition	H2
79	1263	Blood	06-02-14	2014	Halla village, Hakaluki, Moulavibazar	Hakaluki Haor	Anas platyrhynchos	Household duck	Healthy	Active Surveillance	Adult	F	Domestic	Chattogram Veterinary and Animal sciences University	Sylhet	Bangladesh	c.ELISA	positive	Haemagglutination inhibition
80	1264	Blood	06-02-14	2014	Halla village, Hakaluki, Moulavibazar	Hakaluki Haor	Anas platyrhynchos	Household duck	Healthy	Active Surveillance	Adult	F	Domestic	Chattogram Veterinary and Animal sciences University	Sylhet	Bangladesh	c.ELISA	positive	Haemagglutination inhibition
81	1265	Blood	06-02-14	2014	Halla village, Hakaluki, Moulavibazar	Hakaluki Haor	Anas platyrhynchos	Household duck	Healthy	Active Surveillance	Adult	F	Domestic	Chattogram Veterinary and Animal sciences University	Sylhet	Bangladesh	c.ELISA	positive	Haemagglutination inhibition
82	1268	Blood	06-02-14	2014	Halla village, Hakaluki, Moulavibazar	Hakaluki Haor	Anas platyrhynchos	Household duck	Healthy	Active Surveillance	Adult	F	Domestic	Chattogram Veterinary and Animal sciences University	Sylhet	Bangladesh	c.ELISA	positive	Haemagglutination inhibition
83	1269	Blood	06-02-14	2014	Halla village, Hakaluki, Moulavibazar	Hakaluki Haor	Anas platyrhynchos	Household duck	Healthy	Active Surveillance	Adult	F	Domestic	Chattogram Veterinary and Animal sciences University	Sylhet	Bangladesh	c.ELISA	positive	Haemagglutination inhibition	H5
84	1271	Blood	06-02-14	2014	Halla village, Hakaluki, Moulavibazar	Hakaluki Haor	Anas platyrhynchos	Household duck	Healthy	Active Surveillance	Adult	M	Domestic	Chattogram Veterinary and Animal sciences University	Sylhet	Bangladesh	c.ELISA	positive	Haemagglutination inhibition	H5
85	1802	Blood	06-02-14	2014	Anwara, Chittagong	Chittagong	Anas platyrhynchos	Household duck	Healthy	Active Surveillance	Adult	F	Domestic	Chattogram Veterinary and Animal sciences University	Chattogram	Bangladesh	c.ELISA	positive	Haemagglutination inhibition	H12
86	1803	Blood	06-02-14	2014	Anwara, Chittagong	Chittagong	Anas platyrhynchos	Household duck	Healthy	Active Surveillance	Adult	F	Domestic	Chattogram Veterinary and Animal sciences University	Chattogram	Bangladesh	c.ELISA	positive	Haemagglutination inhibition	H2, H5, H9
87	1804	Blood	06-02-14	2014	Anwara, Chittagong	Chittagong	Anas platyrhynchos	Household duck	Healthy	Active Surveillance	Adult	F	Domestic	Chattogram Veterinary and Animal sciences University	Chattogram	Bangladesh	c.ELISA	positive	Haemagglutination inhibition	H5, H9
88	1805	Blood	06-02-14	2014	Anwara, Chittagong	Chittagong	Anas platyrhynchos	Household duck	Healthy	Active Surveillance	Adult	F	Domestic	Chattogram Veterinary and Animal sciences University	Chattogram	Bangladesh	c.ELISA	positive	Haemagglutination inhibition	H5, H9
89	1806	Blood	06-02-14	2014	Anwara, Chittagong	Chittagong	Anas platyrhynchos	Household duck	Healthy	Active Surveillance	Adult	F	Domestic	Chattogram Veterinary and Animal sciences University	Chattogram	Bangladesh	c.ELISA	positive	Haemagglutination inhibition	H1
90	1808	Blood	06-02-14	2014	Anwara, Chittagong	Chittagong	Anas platyrhynchos	Household duck	Healthy	Active Surveillance	Adult	F	Domestic	Chattogram Veterinary and Animal sciences University	Chattogram	Bangladesh	c.ELISA	positive	Haemagglutination inhibition	H5, H9, H12
91	1809	Blood	06-02-14	2014	Anwara, Chittagong	Chittagong	Anas platyrhynchos	Household duck	Healthy	Active Surveillance	Adult	M	Domestic	Chattogram Veterinary and Animal sciences University	Chattogram	Bangladesh	c.ELISA	positive	Haemagglutination inhibition	H2, H5, H9
92	2019	Blood	01-03-14	2014	Indrapur, Tanguar, Sunamganj	Tanguar Haor	Anas platyrhynchos	Household duck	Healthy	Active Surveillance	Adult	F	Domestic	Chattogram Veterinary and Animal sciences University	Sylhet	Bangladesh	c.ELISA	positive	Haemagglutination inhibition	H5, H9
93	2020	Blood	01-03-14	2014	Indrapur, Tanguar, Sunamganj	Tanguar Haor	Anas platyrhynchos	Household duck	Healthy	Active Surveillance	Adult	F	Domestic	Chattogram Veterinary and Animal sciences University	Sylhet	Bangladesh	c.ELISA	positive	Haemagglutination inhibition	H5, H9
94	2021	Blood	01-03-14	2014	Indrapur, Tanguar, Sunamganj	Tanguar Haor	Anas platyrhynchos	Household duck	Healthy	Active Surveillance	Adult	F	Domestic	Chattogram Veterinary and Animal sciences University	Sylhet	Bangladesh	c.ELISA	positive	Haemagglutination inhibition	H5, H9
95	2022	Blood	01-03-14	2014	Indrapur, Tanguar, Sunamganj	Tanguar Haor	Anas platyrhynchos	Household duck	Healthy	Active Surveillance	Adult	F	Domestic	Chattogram Veterinary and Animal sciences University	Sylhet	Bangladesh	c.ELISA	positive	Haemagglutination inhibition	H5
96	2023	Blood	01-03-14	2014	Indrapur, Tanguar, Sunamganj	Tanguar Haor	Anas platyrhynchos	Household duck	Healthy	Active Surveillance	Adult	F	Domestic	Chattogram Veterinary and Animal sciences University	Sylhet	Bangladesh	c.ELISA	positive	Haemagglutination inhibition	H5
97	2024	Blood	01-03-14	2014	Indrapur, Tanguar, Sunamganj	Tanguar Haor	Anas platyrhynchos	Household duck	Healthy	Active Surveillance	Adult	F	Domestic	Chattogram Veterinary and Animal sciences University	Sylhet	Bangladesh	c.ELISA	positive	Haemagglutination inhibition	H5, H9
98	2025	Blood	01-03-14	2014	Indrapur, Tanguar, Sunamganj	Tanguar Haor	Anas platyrhynchos	Household duck	Healthy	Active Surveillance	Adult	F	Domestic	Chattogram Veterinary and Animal sciences University	Sylhet	Bangladesh	c.ELISA	positive	Haemagglutination inhibition	H5, H9
99	2026	Blood	01-03-14	2014	Indrapur, Tanguar, Sunamganj	Tanguar Haor	Anas platyrhynchos	Household duck	Healthy	Active Surveillance	Adult	M	Domestic	Chattogram Veterinary and Animal sciences University	Sylhet	Bangladesh	c.ELISA	positive	Haemagglutination inhibition	H5, H9
100	1159	Blood	29-03-13	2013	Pahartali Bazar	Chittagong	Leptoptilos javanicus	Lesser adjutant	Healthy	Active Surveillance	Adult	UD	Wild	Chattogram Veterinary and Animal sciences University	Chattogram	Bangladesh	c.ELISA	positive	Haemagglutination inhibition	H5, H9, H12
101	779	Blood	12-02-13	2013	Haor Khal, Hakaluki, Borolakha, Moulavibazar	Hakaluki Haor	Dendrocygna javanica	Lesser whistling duck	Healthy	Active Surveillance	Adult	UD	Wild	Chattogram Veterinary and Animal sciences University	Sylhet	Bangladesh	c.ELISA	positive	Haemagglutination inhibition	H1, H2, H9
102	780	Blood	12-02-13	2013	Haor Khal, Hakaluki, Borolakha, Moulavibazar	Hakaluki Haor	Dendrocygna javanica	Lesser whistling duck	Healthy	Active Surveillance	Adult	UD	Wild	Chattogram Veterinary and Animal sciences University	Sylhet	Bangladesh	c.ELISA	positive	Haemagglutination inhibition	H1, H4, H5, H12
103	781	Blood	12-02-13	2013	Haor Khal, Hakaluki, Borolakha, Moulavibazar	Hakaluki Haor	Dendrocygna javanica	Lesser whistling duck	Healthy	Active Surveillance	Adult	UD	Wild	Chattogram Veterinary and Animal sciences University	Sylhet	Bangladesh	c.ELISA	positive	Haemagglutination inhibition	H2, H9
104	782	Blood	12-02-13	2013	Haor Khal, Hakaluki, Borolakha, Moulavibazar	Hakaluki Haor	Dendrocygna javanica	Lesser whistling duck	Healthy	Active Surveillance	Adult	UD	Wild	Chattogram Veterinary and Animal sciences University	Sylhet	Bangladesh	c.ELISA	positive	Haemagglutination inhibition	H5, H9, H12
105	814	Blood	14-02-13	2013	Haor Khal, Hakaluki, Borolakha, Moulavibazar	Hakaluki Haor	Dendrocygna javanica	Lesser whistling duck	Healthy	Active Surveillance	Adult	UD	Wild	Chattogram Veterinary and Animal sciences University	Sylhet	Bangladesh	c.ELISA	positive	Haemagglutination inhibition	H5
106	911	Blood	23-02-13	2013	Moisher Kanda, Tanguar Hoar, Sunamganj	Hakaluki Haor	Tachybaptus ruficollis	Little grebe	Healthy	Active Surveillance	Adult	UD	Wild	Chattogram Veterinary and Animal sciences University	Sylhet	Bangladesh	c.ELISA	positive	Haemagglutination inhibition	H5
107	463	Blood	8-01-12	2012	Haor Khal, Hakaluki, Moulavibazar	Hakaluki Haor	Anas acuta	Northern pintail	Healthy	Active Surveillance	Adult	UD	Wild	Chattogram Veterinary and Animal sciences University	Sylhet	Bangladesh	c.ELISA	positive	Haemagglutination inhibition	H1, H4, H13
108	472	Blood	8-01-12	2012	Haor Khal, Hakaluki, Moulavibazar	Hakaluki Haor	Anas acuta	Northern pintail	Healthy	Active Surveillance	Adult	UD	Wild	Chattogram Veterinary and Animal sciences University	Sylhet	Bangladesh	c.ELISA	positive	Haemagglutination inhibition	H13
109	475	Blood	8-01-12	2012	Haor Khal, Hakaluki, Moulavibazar	Hakaluki Haor	Anas acuta	Northern pintail	Healthy	Active Surveillance	Adult	UD	Wild	Chattogram Veterinary and Animal sciences University	Sylhet	Bangladesh	c.ELISA	positive	Haemagglutination inhibition	H1, H2, H4, H9, H12
110	485	Blood	8-01-12	2012	Haor Khal, Hakaluki, Moulavibazar	Hakaluki Haor	Anas acuta	Northern pintail	Healthy	Active Surveillance	Adult	UD	Wild	Chattogram Veterinary and Animal sciences University	Sylhet	Bangladesh	c.ELISA	positive	Haemagglutination inhibition	H1, H2
111	777	Blood	12-02-13	2013	Haor Khal, Hakaluki, Borolakha, Moulavibazar	Hakaluki Haor	Anas acuta	Northern pintail	Healthy	Active Surveillance	Adult	UD	Wild	Chattogram Veterinary and Animal sciences University	Sylhet	Bangladesh	c.ELISA	positive	Haemagglutination inhibition	H1, H9, H13
112	803	Blood	14-02-13	2013	Haor Khal, Hakaluki, Borolakha, Moulavibazar	Hakaluki Haor	Anas acuta	Northern pintail	Healthy	Active Surveillance	Adult	UD	Wild	Chattogram Veterinary and Animal sciences University	Sylhet	Bangladesh	c.ELISA	positive	Haemagglutination inhibition	H1
113	805	Blood	14-02-13	2013	Haor Khal, Hakaluki, Borolakha, Moulavibazar	Hakaluki Haor	Anas acuta	Northern pintail	Healthy	Active Surveillance	Adult	UD	Wild	Chattogram Veterinary and Animal sciences University	Sylhet	Bangladesh	c.ELISA	positive	Haemagglutination inhibition	H1, H2, H12
114	822	Blood	14-02-13	2013	Haor Khal, Hakaluki, Borolakha, Moulavibazar	Hakaluki Haor	Anas acuta	Northern pintail	Healthy	Active Surveillance	Adult	UD	Wild	Chattogram Veterinary and Animal sciences University	Sylhet	Bangladesh	c.ELISA	positive	Haemagglutination inhibition	H1, H2, H4, H5
115	823	Blood	14-02-13	2013	Haor Khal, Hakaluki, Borolakha, Moulavibazar	Hakaluki Haor	Anas acuta	Northern pintail	Healthy	Active Surveillance	Adult	UD	Wild	Chattogram Veterinary and Animal sciences University	Sylhet	Bangladesh	c.ELISA	positive	Haemagglutination inhibition	H2, H5, H9
116	1932	Blood	28-02-14	2014	Tanguar, Sunamganj	Tanguar Haor	Anas clypeata	Northern shoveler	Healthy	Active Surveillance	Adult	UD	Wild	Chattogram Veterinary and Animal sciences University	Sylhet	Bangladesh	c.ELISA	positive	Haemagglutination inhibition	H5, H9
117	854	Blood	20-02-13	2013	Indrapur, Tanguar, Sunamganj	Tanguar Haor	Anas platyrhynchos	Range duck	Healthy	Active Surveillance	Adult	F	Domestic	Chattogram Veterinary and Animal sciences University	Sylhet	Bangladesh	c.ELISA	positive	Haemagglutination inhibition	H2, H9, H12
118	855	Blood	20-02-13	2013	Indrapur, Tanguar, Sunamganj	Tanguar Haor	Anas platyrhynchos	Range duck	Healthy	Active Surveillance	Adult	F	Domestic	Chattogram Veterinary and Animal sciences University	Sylhet	Bangladesh	c.ELISA	positive	Haemagglutination inhibition	H2, H5
119	856	Blood	20-02-13	2013	Indrapur, Tanguar, Sunamganj	Tanguar Haor	Anas platyrhynchos	Range duck	Healthy	Active Surveillance	Adult	F	Domestic	Chattogram Veterinary and Animal sciences University	Sylhet	Bangladesh	c.ELISA	positive	Haemagglutination inhibition	H2, H4, H5
120	858	Blood	20-02-13	2013	Indrapur, Tanguar, Sunamganj	Tanguar Haor	Anas platyrhynchos	Range duck	Healthy	Active Surveillance	Adult	F	Domestic	Chattogram Veterinary and Animal sciences University	Sylhet	Bangladesh	c.ELISA	positive	Haemagglutination inhibition	H5, H9
121	859	Blood	20-02-13	2013	Indrapur, Tanguar, Sunamganj	Tanguar Haor	Anas platyrhynchos	Range duck	Healthy	Active Surveillance	Adult	F	Domestic	Chattogram Veterinary and Animal sciences University	Sylhet	Bangladesh	c.ELISA	positive	Haemagglutination inhibition	H2, H5, H12
122	860	Blood	20-02-13	2013	Indrapur, Tanguar, Sunamganj	Tanguar Haor	Anas platyrhynchos	Range duck	Healthy	Active Surveillance	Adult	F	Domestic	Chattogram Veterinary and Animal sciences University	Sylhet	Bangladesh	c.ELISA	positive	Haemagglutination inhibition	H2, H5, H9
123	861	Blood	20-02-13	2013	Indrapur, Tanguar, Sunamganj	Tanguar Haor	Anas platyrhynchos	Range duck	Healthy	Active Surveillance	Adult	F	Domestic	Chattogram Veterinary and Animal sciences University	Sylhet	Bangladesh	c.ELISA	positive	Haemagglutination inhibition	H2, H5, H12
124	862	Blood	20-02-13	2013	Indrapur, Tanguar, Sunamganj	Tanguar Haor	Anas platyrhynchos	Range duck	Healthy	Active Surveillance	Adult	F	Domestic	Chattogram Veterinary and Animal sciences University	Sylhet	Bangladesh	c.ELISA	positive	Haemagglutination inhibition	H5, H9
125	863	Blood	20-02-13	2013	Indrapur, Tanguar, Sunamganj	Tanguar Haor	Anas platyrhynchos	Range duck	Healthy	Active Surveillance	Adult	F	Domestic	Chattogram Veterinary and Animal sciences University	Sylhet	Bangladesh	c.ELISA	positive	Haemagglutination inhibition	H2, H5, H9, H12
126	890	Blood	22-02-13	2013	Moisher Kanda, Tanguar Hoar, Sunamganj	Tanguar Haor	Anas platyrhynchos	Range duck	Healthy	Active Surveillance	Adult	F	Domestic	Chattogram Veterinary and Animal sciences University	Sylhet	Bangladesh	c.ELISA	positive	Haemagglutination inhibition	H5
127	891	Blood	22-02-13	2013	Moisher Kanda, Tanguar Hoar, Sunamganj	Tanguar Haor	Anas platyrhynchos	Range duck	Healthy	Active Surveillance	Adult	F	Domestic	Chattogram Veterinary and Animal sciences University	Sylhet	Bangladesh	c.ELISA	positive	Haemagglutination inhibition	H2
128	892	Blood	22-02-13	2013	Moisher Kanda, Tanguar Hoar, Sunamganj	Tanguar Haor	Anas platyrhynchos	Range duck	Healthy	Active Surveillance	Adult	F	Domestic	Chattogram Veterinary and Animal sciences University	Sylhet	Bangladesh	c.ELISA	positive	Haemagglutination inhibition	H4, H9
129	893	Blood	22-02-13	2013	Moisher Kanda, Tanguar Hoar, Sunamganj	Tanguar Haor	Anas platyrhynchos	Range duck	Healthy	Active Surveillance	Adult	F	Domestic	Chattogram Veterinary and Animal sciences University	Sylhet	Bangladesh	c.ELISA	positive	Haemagglutination inhibition	H2, H12
130	894	Blood	22-02-13	2013	Moisher Kanda, Tanguar Hoar, Sunamganj	Tanguar Haor	Anas platyrhynchos	Range duck	Healthy	Active Surveillance	Adult	F	Domestic	Chattogram Veterinary and Animal sciences University	Sylhet	Bangladesh	c.ELISA	positive	Haemagglutination inhibition	H2
131	895	Blood	22-02-13	2013	Mirzapur, Tanguar Haor, Sunamganj	Tanguar Haor	Anas platyrhynchos	Range duck	Healthy	Active Surveillance	Adult	F	Domestic	Chattogram Veterinary and Animal sciences University	Sylhet	Bangladesh	c.ELISA	positive	Haemagglutination inhibition	H2, H5, H9
132	897	Blood	22-02-13	2013	Mirzapur, Tanguar Haor, Sunamganj	Tanguar Haor	Anas platyrhynchos	Range duck	Healthy	Active Surveillance	Adult	F	Domestic	Chattogram Veterinary and Animal sciences University	Sylhet	Bangladesh	c.ELISA	positive	Haemagglutination inhibition	H2, H5
133	899	Blood	22-02-13	2013	Mirzapur, Tanguar Haor, Sunamganj	Tanguar Haor	Anas platyrhynchos	Range duck	Healthy	Active Surveillance	Adult	F	Domestic	Chattogram Veterinary and Animal sciences University	Sylhet	Bangladesh	c.ELISA	positive	Haemagglutination inhibition	H2, H5
134	900	Blood	22-02-13	2013	Mirzapur, Tanguar Haor, Sunamganj	Tanguar Haor	Anas platyrhynchos	Range duck	Healthy	Active Surveillance	Adult	F	Domestic	Chattogram Veterinary and Animal sciences University	Sylhet	Bangladesh	c.ELISA	positive	Haemagglutination inhibition	H2, H5
135	902	Blood	22-02-13	2013	Mirzapur, Tanguar Haor, Sunamganj	Tanguar Haor	Anas platyrhynchos	Range duck	Healthy	Active Surveillance	Adult	F	Domestic	Chattogram Veterinary and Animal sciences University	Sylhet	Bangladesh	c.ELISA	positive	Haemagglutination inhibition	H2, H5, H10
136	906	Blood	22-02-13	2013	Mirzapur, Tanguar Haor, Sunamganj	Tanguar Haor	Anas platyrhynchos	Range duck	Healthy	Active Surveillance	Adult	F	Domestic	Chattogram Veterinary and Animal sciences University	Sylhet	Bangladesh	c.ELISA	positive	Haemagglutination inhibition	H2, H10
137	908	Blood	22-02-13	2013	Mirzapur, Tanguar Haor, Sunamganj	Tanguar Haor	Anas platyrhynchos	Range duck	Healthy	Active Surveillance	Adult	M	Domestic	Chattogram Veterinary and Animal sciences University	Sylhet	Bangladesh	c.ELISA	positive	Haemagglutination inhibition	H9
138	909	Blood	22-02-13	2013	Tanguar, Sunamganj	Tanguar Haor	Anas platyrhynchos	Range duck	Healthy	Active Surveillance	Adult	F	Domestic	Chattogram Veterinary and Animal sciences University	Sylhet	Bangladesh	c.ELISA	positive	Haemagglutination inhibition	H2, H5, H9
139	910	Blood	22-02-13	2013	Mirzapur, Tanguar Haor, Sunamganj	Tanguar Haor	Anas platyrhynchos	Range duck	Healthy	Active Surveillance	Adult	F	Domestic	Chattogram Veterinary and Animal sciences University	Sylhet	Bangladesh	c.ELISA	positive	Haemagglutination inhibition	H2, H5
140	1282	Blood	08-02-14	2014	Goaljur, Hakaluki, Moulavibazar	Hakaluki Haor	Anas platyrhynchos	Range duck	Healthy	Active Surveillance	Adult	F	Domestic	Chattogram Veterinary and Animal sciences University	Sylhet	Bangladesh	c.ELISA	positive	Haemagglutination inhibition	H2, H5
141	1284	Blood	08-02-14	2014	Goaljur, Hakaluki, Moulavibazar	Hakaluki Haor	Anas platyrhynchos	Range duck	Healthy	Active Surveillance	Adult	F	Domestic	Chattogram Veterinary and Animal sciences University	Sylhet	Bangladesh	c.ELISA	positive	Haemagglutination inhibition	H5, H9
142	1286	Blood	08-02-14	2014	Goaljur, Hakaluki, Moulavibazar	Hakaluki Haor	Anas platyrhynchos	Range duck	Healthy	Active Surveillance	Adult	F	Domestic	Chattogram Veterinary and Animal sciences University	Sylhet	Bangladesh	c.ELISA	positive	Haemagglutination inhibition	H1, H5
143	1287	Blood	08-02-14	2014	Goaljur, Hakaluki, Moulavibazar	Hakaluki Haor	Anas platyrhynchos	Range duck	Healthy	Active Surveillance	Adult	F	Domestic	Chattogram Veterinary and Animal sciences University	Sylhet	Bangladesh	c.ELISA	positive	Haemagglutination inhibition	H5, H9
144	1288	Blood	08-02-14	2014	Goaljur, Hakaluki, Moulavibazar	Hakaluki Haor	Anas platyrhynchos	Range duck	Healthy	Active Surveillance	Adult	M	Domestic	Chattogram Veterinary and Animal sciences University	Sylhet	Bangladesh	c.ELISA	positive	Haemagglutination inhibition	H2, H5
145	1289	Blood	08-02-14	2014	Goaljur, Hakaluki, Moulavibazar	Hakaluki Haor	Anas platyrhynchos	Range duck	Healthy	Active Surveillance	Adult	F	Domestic	Chattogram Veterinary and Animal sciences University	Sylhet	Bangladesh	c.ELISA	positive	Haemagglutination inhibition
146	1290	Blood	08-02-14	2014	Goaljur, Hakaluki, Moulavibazar	Hakaluki Haor	Anas platyrhynchos	Range duck	Healthy	Active Surveillance	Adult	F	Domestic	Chattogram Veterinary and Animal sciences University	Sylhet	Bangladesh	c.ELISA	positive	Haemagglutination inhibition
147	1292	Blood	08-02-14	2014	Goaljur, Hakaluki, Moulavibazar	Hakaluki Haor	Anas platyrhynchos	Range duck	Healthy	Active Surveillance	Adult	F	Domestic	Chattogram Veterinary and Animal sciences University	Sylhet	Bangladesh	c.ELISA	positive	Haemagglutination inhibition	H2, H5, H9
148	1294	Blood	08-02-14	2014	Goaljur, Hakaluki, Moulavibazar	Hakaluki Haor	Anas platyrhynchos	Range duck	Healthy	Active Surveillance	Adult	F	Domestic	Chattogram Veterinary and Animal sciences University	Sylhet	Bangladesh	c.ELISA	positive	Haemagglutination inhibition	H5
149	1295	Blood	08-02-14	2014	Goaljur, Hakaluki, Moulavibazar	Hakaluki Haor	Anas platyrhynchos	Range duck	Healthy	Active Surveillance	Adult	F	Domestic	Chattogram Veterinary and Animal sciences University	Sylhet	Bangladesh	c.ELISA	positive	Haemagglutination inhibition	H5
150	1296	Blood	08-02-14	2014	Goaljur, Hakaluki, Moulavibazar	Hakaluki Haor	Anas platyrhynchos	Range duck	Healthy	Active Surveillance	Adult	F	Domestic	Chattogram Veterinary and Animal sciences University	Sylhet	Bangladesh	c.ELISA	positive	Haemagglutination inhibition	H5, H9
151	1297	Blood	08-02-14	2014	Goaljur, Hakaluki, Moulavibazar	Hakaluki Haor	Anas platyrhynchos	Range duck	Healthy	Active Surveillance	Adult	F	Domestic	Chattogram Veterinary and Animal sciences University	Sylhet	Bangladesh	c.ELISA	positive	Haemagglutination inhibition	H5, H12
152	1298	Blood	08-02-14	2014	Goaljur, Hakaluki, Moulavibazar	Hakaluki Haor	Anas platyrhynchos	Range duck	Healthy	Active Surveillance	Adult	F	Domestic	Chattogram Veterinary and Animal sciences University	Sylhet	Bangladesh	c.ELISA	positive	Haemagglutination inhibition	H2, H5
153	1300	Blood	08-02-14	2014	Goaljur, Hakaluki, Moulavibazar	Hakaluki Haor	Anas platyrhynchos	Range duck	Healthy	Active Surveillance	Adult	F	Domestic	Chattogram Veterinary and Animal sciences University	Sylhet	Bangladesh	c.ELISA	positive	Haemagglutination inhibition	H5, H9
154	1301	Blood	08-02-14	2014	Goaljur, Hakaluki, Moulavibazar	Hakaluki Haor	Anas platyrhynchos	Range duck	Healthy	Active Surveillance	Adult	F	Domestic	Chattogram Veterinary and Animal sciences University	Sylhet	Bangladesh	c.ELISA	positive	Haemagglutination inhibition	H5
155	1989	Blood	28-02-14	2014	Tanguar, Sunamganj	Tanguar Haor	Netta rufina	Red-crested pochard	Healthy	Active Surveillance	Adult	M	Wild	Chattogram Veterinary and Animal sciences University	Sylhet	Bangladesh	c.ELISA	positive	Haemagglutination inhibition	H5
156	470	Blood	8-01-12	2012	Haor Khal, Hakaluki, Moulavibazar	Hakaluki Haor	Tadorna ferruginea	Ruddy shelduck	Healthy	Active Surveillance	Adult	UD	Wild	Chattogram Veterinary and Animal sciences University	Sylhet	Bangladesh	c.ELISA	positive	Haemagglutination inhibition	H1, H4, H5, H9, H12
157	459	Blood	8-01-12	2012	Haor Khal, Hakaluki, Moulavibazar	Hakaluki Haor	Aythya fuligula	Tufted duck	Healthy	Active Surveillance	Adult	M	Wild	Chattogram Veterinary and Animal sciences University	Sylhet	Bangladesh	c.ELISA	positive	Haemagglutination inhibition	H1, H2, H4, H9
158	460	Blood	8-01-12	2012	Haor Khal, Hakaluki, Moulavibazar	Hakaluki Haor	Aythya fuligula	Tufted duck	Healthy	Active Surveillance	Adult	F	Wild	Chattogram Veterinary and Animal sciences University	Sylhet	Bangladesh	c.ELISA	positive	Haemagglutination inhibition	H1, H9, H12
159	461	Blood	8-01-12	2012	Haor Khal, Hakaluki, Moulavibazar	Hakaluki Haor	Aythya fuligula	Tufted duck	Healthy	Active Surveillance	Adult	F	Wild	Chattogram Veterinary and Animal sciences University	Sylhet	Bangladesh	c.ELISA	positive	Haemagglutination inhibition	H1, H4, H9, H12
160	462	Blood	8-01-12	2012	Haor Khal, Hakaluki, Moulavibazar	Hakaluki Haor	Aythya fuligula	Tufted duck	Healthy	Active Surveillance	Adult	UD	Wild	Chattogram Veterinary and Animal sciences University	Sylhet	Bangladesh	c.ELISA	positive	Haemagglutination inhibition	H4, H5
161	845	Blood	16-02-13	2013	Barbari Bill, Tanguar	Tanguar Haor	Aythya fuligula	Tufted duck	Healthy	Active Surveillance	Adult	M	Wild	Chattogram Veterinary and Animal sciences University	Sylhet	Bangladesh	c.ELISA	positive	Haemagglutination inhibition	H1, H4, H5, H12
162	1991	Blood	28-02-14	2014	Tanguar, Sunamganj	Tanguar Haor	Aythya fuligula	Tufted duck	Healthy	Active Surveillance	Adult	UD	Wild	Chattogram Veterinary and Animal sciences University	Sylhet	Bangladesh	c.ELISA	positive	Haemagglutination inhibition	H5, H9
163	1992	Blood	01-03-14	2014	Tanguar, Sunamganj	Tanguar Haor	Aythya fuligula	Tufted duck	Healthy	Active Surveillance	Adult	UD	Wild	Chattogram Veterinary and Animal sciences University	Sylhet	Bangladesh	c.ELISA	positive	Haemagglutination inhibition	H5, H5, H12
164	1997	Blood	01-03-14	2014	Tanguar, Sunamganj	Tanguar Haor	Aythya fuligula	Tufted duck	Healthy	Active Surveillance	Adult	F	Wild	Chattogram Veterinary and Animal sciences University	Sylhet	Bangladesh	c.ELISA	positive	Haemagglutination inhibition	H5, H9, H12
165	2000	Blood	01-03-14	2014	Tanguar, Sunamganj	Tanguar Haor	Aythya fuligula	Tufted duck	Healthy	Active Surveillance	Adult	UD	Wild	Chattogram Veterinary and Animal sciences University	Sylhet	Bangladesh	c.ELISA	positive	Haemagglutination inhibition	H2, H4, H5, H9
166	2001	Blood	01-03-14	2014	Tanguar, Sunamganj	Tanguar Haor	Aythya fuligula	Tufted duck	Healthy	Active Surveillance	Adult	M	Wild	Chattogram Veterinary and Animal sciences University	Sylhet	Bangladesh	c.ELISA	positive	Haemagglutination inhibition	H5, H9
167	2002	Blood	01-03-14	2014	Tanguar, Sunamganj	Tanguar Haor	Aythya fuligula	Tufted duck	Healthy	Active Surveillance	Adult	UD	Wild	Chattogram Veterinary and Animal sciences University	Sylhet	Bangladesh	c.ELISA	positive	Haemagglutination inhibition	H1, H2, H5, H12
168	2005	Blood	01-03-14	2014	Tanguar, Sunamganj	Tanguar Haor	Aythya fuligula	Tufted duck	Healthy	Active Surveillance	Adult	M	Wild	Chattogram Veterinary and Animal sciences University	Sylhet	Bangladesh	c.ELISA	positive	Haemagglutination inhibition	H4, H5, H9, H12
169	2006	Blood	01-03-14	2014	Tanguar, Sunamganj	Tanguar Haor	Aythya fuligula	Tufted duck	Healthy	Active Surveillance	Adult	UD	Wild	Chattogram Veterinary and Animal sciences University	Sylhet	Bangladesh	c.ELISA	positive	Haemagglutination inhibition	H2, H5, H9
170	2012	Blood	01-03-14	2014	Tanguar, Sunamganj	Tanguar Haor	Aythya fuligula	Tufted duck	Healthy	Active Surveillance	Adult	F	Wild	Chattogram Veterinary and Animal sciences University	Sylhet	Bangladesh	c.ELISA	positive	Haemagglutination inhibition	H1, H4, H5, H12
